# Supplementary material for: Tuning Supramolecular Structure in Trimethylglycine Cocrystals: Competition Between Hydrogen and Halogen Bonding upon Cl/Br Substitution
Source: Molecules. 2026 Mar 21;31(6):1047. doi: 10.3390/molecules31061047 (PMC13028978; doi:10.3390/molecules31061047)
Supplement: Supplementary file 1 [file molecules-31-01047-s001.zip]

Archive with 1 entries (1 files):
- molecules-4177226-supplementary.pdf
